# Supplementary material for: Skeletal muscle mitochondrial volume and myozenin-1 protein differences exist between high versus low anabolic responders to resistance training
Source: PeerJ. 2018 Jul 27;6:e5338. doi: 10.7717/peerj.5338 (PMC6065464; doi:10.7717/peerj.5338)
Supplement: Supplemental Information 1 — Raw data in EXL format ready to be entered into data processing software (e.g., SPSS). [file peerj-06-5338-s001.zip › RES NR MF paper, raw data.xlsx]

## Sheet: Sheet1
Subject	Group	Group_descriptor	PRE_fCSA	POST_fCSA	delta_fCSA	PRE_VLthick	POST_VLthick	delta_VLthick	PRE_DEXA_TBMM	POST_DEXA_TBMM	PRE_CS_activity	POST_CS_activity	delta_CS_activity	PRE_MFprotein	POST_MFprotein	delta_MFprotein	PRE_SPprotein	POST_SPprotein	delta_SPprotein	PRE_MHC_density	POST_MHC_density	delta_MHC_density	PRE_actin_density	POST_actin_density	delta_actin_density	PRE_MyoZ1_protein	POST_MyoZ1_protein	delta_MyoZ1_protein	delta_MyoZ1_protein_noOL	PRE_SORBS2_protein	POST_SORBS2_protein	delta_SORBS2_protein	PRE_ACTN2_protein	POST_ACTN2_protein	delta_ACTN2_protein	TRANS_PRE_ACTN2_protein	TRANS_POST_ACTN2_protein	PRE_MyoT_protein	POST_MyoT_protein	delta_MyoT_protein	TRANS_PRE_MyoT_protein	TRANS_POST_MyoT_protein	PRE_PGC1a_protein	POST_PGC1a_protein	delta_PGC1a_protein	PRE_Complex5_protein	POST_Complex5_protein	TRANS_PRE_C5_protein	TRANS_POST_C5_protein
MPS015	1	HI	4385	7308	2923	2.57	3.31	0.74	35.2	40.3	1.03	1.76	0.73	83.6	63	-20.6	73.6	66.8	-6.8	4705	2822	-1883	1887	1015	-872	0.89	0.72	-0.17	-0.17	0.98	0.97	-0.01	0.76	0.81	0.06	0.87	0.9	0.68	0.97	0.29	0.82	0.99	0.8	1.11	0.31	0.73	0.61	0.85	0.78
MPS058	1	HI	3222	4232	1010	2.4	3.14	0.74	38.9	42.4	1.47	1.18	-0.29	77	106	29	91.8	91	-0.8	6226	5301	-924	3141	2745	-395	1.26	1.09	-0.17	-0.17	1.35	1.48	0.13	1.07	1.22	0.15	1.04	1.1	1.36	1.57	0.21	1.16	1.25	1.19	0.97	-0.23	0.66	0.7	0.81	0.84
MPS062	1	HI	3335	4009	674	2.59	3.34	0.75	36.4	39.9	1.79	1.91	0.12	45.2	67.3	22.1	63.9	70.2	6.3	2612	3196	585	1216	1678	463	1.31	1.43	0.12	0.12	1.28	1.51	0.22	3.87	3.94	0.08	1.97	1.99	3.7	3.62	-0.08	1.92	1.9	1.31	1.21	-0.1	0.74	0.74	0.86	0.86
MPS046	1	HI	4649	6995	2346	2.76	3.19	0.43	31.3	34.8	1.19	1.18	-0.01	68	40.2	-27.8	86.4	106.6	20.2	6181	9155	2973	2305	2455	150	0.98	0.84	-0.14	-0.14	1.3	1.3	0	1.12	1.79	0.67	1.06	1.34	1.38	1.83	0.45	1.18	1.35	1.04	1.22	0.18	0.64	0.69	0.8	0.83
MPS029	1	HI	4642	5697	1055	2.25	2.93	0.68	40.2	42.6	1.53	1.8	0.27	110.9	78.6	-32.3	76.2	68.3	-7.9	4201	5051	850	3353	2992	-362	1.68	1.43	-0.24	-0.24	1.45	1.26	-0.19	0.67	0.76	0.09	0.82	0.87	0.82	0.9	0.09	0.9	0.95	0.93	0.91	-0.02	0.65	0.62	0.8	0.78
MPS027	1	HI	3022	4600	1578	1.89	2.46	0.57	32.9	35.4	1.52	1.22	-0.3	65.3	126.2	60.9	67	75.7	8.7	3123	4996	1873	2096	3005	909	0.87	0.06	-0.81	-0.81	0.96	1.12	0.16	0.45	0.31	-0.15	0.67	0.55	0.6	0.06	-0.54	0.78	0.25	0.77	0.67	-0.1	0.53	0.52	0.73	0.72
MPS017	1	HI	4189	5070	881	2.17	2.8	0.63	36.4	39.4	2.26	1.68	-0.58	67.8	80.6	12.8	85	85.2	0.2	4538	5860	1321	2610	3358	747	0.71	0.43	-0.28	-0.28	0.8	0.72	-0.08	0.36	0.28	-0.08	0.6	0.53	0.49	0.41	-0.08	0.7	0.64	0.79	0.74	-0.05	0.49	0.6	0.7	0.77
MPS010	1	HI	4696	6143	1447	3.34	3.57	0.23	48.3	53	1.24	1.46	0.22	87.3	58.1	-29.2	90	78.8	-11.2	5516	3694	-1822	3083	1885	-1198	0.59	0.52	-0.08	-0.08	0.45	0.41	-0.04	0.62	0.78	0.16	0.79	0.88	0.81	0.89	0.07	0.9	0.94	1.25	0.99	-0.26	2.1	1.63	1.45	1.28
MPS069	1	HI	4615	5636	1021	2.28	2.88	0.6	39.8	42.1	2.11	1.03	-1.08	66.5	92.4	25.9	76.2	89.4	13.2	4720	4853	133	2807	2757	-51	0.88	0.94	0.06	0.06	0.55	0.71	0.17	0.84	0.97	0.13	0.92	0.98	0.89	0.9	0.01	0.94	0.95	0.94	1.16	0.22	1.26	1.97	1.12	1.4
MPS078	1	HI	5634	9026	3392	2.83	3.42	0.59	40	41.7	1.54	0.9	-0.64	81	104.1	23.1	66.1	80.8	14.7	2803	6290	3487	1549	2931	1381	0.16	1.53	1.38		1.39	1.29	-0.1	1.35	1.57	0.21	1.16	1.25	0.22	1.1	0.88	0.47	1.05	0.89	1.05	0.16	1.25	1.72	1.12	1.31
MPS030	1	HI	3784	4923	1139	2.72	3.02	0.3	39.8	43.5	1.36	1.18	-0.18	117.7	61.1	-56.6	97.9	77.4	-20.5	7456	4982	-2474	3057	2479	-577	1.19	1	-0.18	-0.18	1.15	0.9	-0.25	1	0.64	-0.36	1	0.8	0.88	0.74	-0.13	0.94	0.86	1.18	1.17	-0.01	1.73	1.79	1.31	1.34
MPS052	1	HI	4142	4651	509	2.59	3.38	0.79	31.5	33.9	1.32	1.35	0.03	71.3	64.6	-6.7	71.8	72.3	0.5	5045	3902	-1142	2491	1408	-1082	1.04	0.6	-0.44	-0.44	0.87	0.61	-0.26	0.5	0.49	-0.01	0.7	0.7	0.63	0.6	-0.03	0.79	0.77	0.9	0.95	0.05	1.22	1.14	1.1	1.07
MPS061	1	HI	4553	5115	562	2.09	2.76	0.67	34.2	36.7				57.2	56.3	-0.9	98	79.9	-18.1	5592	4433	-1159	2891	1983	-908	1.46	0.52	-0.94	-0.94	0.47	0.42	-0.05	0.4	0.35	-0.05	0.63	0.59	0.55	0.53	-0.03	0.74	0.73
MPS066	2	LO	4325	4123	-202	2.44	2.87	0.43	35.4	37.4	1.36	1.01	-0.35	64	89.8	25.8	87.3	79.2	-8.1	5156	5402	246	2594	2392	-201	1.04	1.09	0.05	0.05	1.05	1.1	0.05	0.71	0.95	0.24	0.84	0.97	0.8	1	0.21	0.89	1	1.37	1.37	0.01	0.71	0.76	0.84	0.87
MPS004	2	LO	4082	5432	1350	2.23	2.36	0.13	33.4	34.7	1.27	1.36	0.09	89.8	92.8	3	63.2	80.1	16.9	5538	8755	3217	2522	4914	2392	1.47	1.57	0.1	0.1	1.55	1.46	-0.09	1.74	0.85	-0.89	1.32	0.92	1.94	1.21	-0.73	1.39	1.1	1.18	1.16	-0.02	0.8	0.75	0.9	0.87
MPS012	2	LO	5720	4453	-1267	2.91	3.25	0.34	40.7	43.4	1.29	1.54	0.25	109.9	74.5	-35.4	89.5	72.9	-16.6	7505	4796	-2710	3412	2649	-763	1.23	1.47	0.24	0.24	1.8	1.52	-0.27	1.66	0.96	-0.71	1.29	0.98	1.85	1.44	-0.41	1.36	1.2	1.17	1.31	0.14	0.81	0.67	0.9	0.82
MPS083	2	LO	5644	5962	318	2.87	3.33	0.46	44.9	45.1	1.04	0.87	-0.17	141	92.1	-48.9	69.3	87.2	17.9	6179	4092	-2087	2237	1852	-385	0.07	1.14	1.07	1.07	2.28	1.2	-1.07	0.93	1.26	0.34	0.96	1.12	0.08	1.22	1.13	0.29	1.1	1.01	0.87	-0.14	0.74	0.67	0.86	0.82
MPS050	2	LO	4498	5379	881	2.32	2.5	0.18	37.9	38.2	1.51	1.33	-0.18	102.3	57.7	-44.6	73.5	68.7	-4.8	4997	3448	-1549	3547	2724	-823	0.96	0.88	-0.08	-0.08	1	0.94	-0.07	0.5	0.45	-0.05	0.71	0.67	0.7	0.63	-0.07	0.84	0.8	0.98	1.04	0.06	0.58	0.58	0.76	0.76
MPS074	2	LO	5096	4654	-442	2.74	3.14	0.4	35	36.7	1.55	1.28	-0.27	95.5	73.7	-21.8	64.5	81.8	17.3	4199	4279	80	3702	2692	-1010	0.9	0.8	-0.1	-0.1	0.82	0.74	-0.07	0.29	0.36	0.07	0.54	0.6	0.57	0.59	0.02	0.75	0.77	0.7	0.68	-0.02	0.45	0.5	0.67	0.71
MPS048	2	LO	5722	5222	-500	2.3	2.76	0.46	35.7	36.3	1.64	0.85	-0.79	60.4	59.7	-0.7	81.7	82	0.3	3883	3853	-29	1966	1755	-210	0.7	0.94	0.24	0.24	0.43	0.46	0.03	0.83	0.87	0.04	0.91	0.93	1.08	0.95	-0.13	1.04	0.97	0.95	1.07	0.12	1.37	1.64	1.17	1.28
MPS075	2	LO	4845	4607	-238	2.28	2.68	0.4	30.9	31.8	1.17	0.93	-0.24	72.8	101.6	28.8	71.4	72.9	1.5	4841	5524	684	2856	3442	586	0.89	1.16	0.27	0.27	0.66	0.86	0.2	0.87	1.12	0.25	0.93	1.06	0.98	1.12	0.15	0.99	1.06	1.26	1.08	-0.18	1.91	1.89	1.38	1.37
MPS068	2	LO	4670	5549	879	2.74	2.46	-0.28	35.2	35.5	1.82	0.97	-0.85	115.2	76.8	-38.4	89	97.5	8.5	5960	5202	-757	3054	2390	-664	1.41	1.64	0.23	0.23	1.07	1.62	0.56	1.12	1.44	0.32	1.06	1.2	0.86	1.02	0.16	0.93	1.01	1.16	1.3	0.14	1.44	2.07	1.2	1.44
MPS091	2	LO	3535	3410	-125	2.2	2.55	0.35	34.3	34.6	1.13	1.13	0	62	113.1	51.1	43.9	83	39.1	2923	6381	3458	1562	2637	1075	1.63	2.56	0.94	0.94	1.41	1.14	-0.27	0.84	0.57	-0.27	0.92	0.76	0.87	0.7	-0.17	0.94	0.84	0.98	1.01	0.03	1.66	1.47	1.29	1.21
MPS089	2	LO	3062	2816	-246	2.62	2.59	-0.03	28.8	30.3	1.34	1.21	-0.13	83.7	95.4	11.7	72.1	85.6	13.5	3946	5447	1501	2528	2416	-112	0.74	1.37	0.63	0.63	0.57	0.54	-0.03	0.42	0.46	0.04	0.65	0.68	0.54	0.57	0.03	0.74	0.76	0.86	0.84	-0.02	1.13	1.03	1.06	1.02
MPS080	2	LO	4431	4078	-353	2.93	2.95	0.02	42.3	43.7	1.11	1.01	-0.1	84.8	83.5	-1.3	83.4	76.6	-6.8	4706	4650	-55	2023	1919	-104	0.43	0.36	-0.07	-0.07	0.39	0.26	-0.14	0.42	0.23	-0.19	0.64	0.48	0.52	0.4	-0.12	0.72	0.63	0.79	0.61	-0.18	1.22	1.02	1.11	1.01
[truncated: 17 more columns]
