# Supplementary material for: Skeletal muscle mitochondrial volume and myozenin-1 protein differences exist between high versus low anabolic responders to resistance training
Source: PeerJ. 2018 Jul 27;6:e5338. doi: 10.7717/peerj.5338 (PMC6065464; doi:10.7717/peerj.5338)
Supplement: Supplemental Information 2 [file peerj-06-5338-s002.zip]

Archive with 1 entries (1 files):
- Raw western images, supplemental file 2.pptx
